# Supplementary material for: The Effect of Reactive Electric Field-Assisted Sintering of MoS2/Bi2Te3 Heterostructure on the Phase Integrity of Bi2Te3 Matrix and the Thermoelectric Properties
Source: Materials (Basel). 2021 Dec 22;15(1):53. doi: 10.3390/ma15010053 (PMC8746225; doi:10.3390/ma15010053)
Supplement: Supplementary file 1 [file materials-15-00053-s001.zip]

Archive with 1 entries (1 files):
- materials-1469721-supplementary.pdf
